# Supplementary material for: Gut microbiota patterns associated with somatostatin in patients undergoing pancreaticoduodenectomy: a prospective study
Source: Cell Death Discov. 2020 Sep 28;6:94. doi: 10.1038/s41420-020-00329-4 (PMC7522245; doi:10.1038/s41420-020-00329-4)
Supplement: Supplementary file 1 — Supplementary material 2 [file 41420_2020_329_MOESM1_ESM.xls]

## Sheet: Sheet1
Sample	Kindom	Phylum	Class	Order	Family	Genus	Species
N1	25950	25950	25950	25950	25950	25950	25949
N2	89345	89345	89345	89345	89345	89345	87668
N3	120797	120797	120797	120797	120797	120797	120786
N4	94050	94050	94050	94050	94050	94050	94049
N5	53205	53205	53205	53205	53205	53205	53205
NF1	92442	92442	92442	92442	92442	92442	92441
NF2	58387	58387	58387	58387	58387	58387	58375
NF3	52178	52178	52178	52178	52178	52178	52178
PN1	17231	17231	17231	17231	17231	17231	17230
PN2	121747	121747	121747	121747	121747	121747	121746
PN3	111224	111224	111224	111224	111224	111224	111211
PN4	32926	32926	32926	32926	32926	32926	32925
PN5	62006	62006	62006	62006	62006	62006	62006
PNF1	96904	96904	96904	96904	96904	96904	96901
PNF2	59502	59502	59502	59502	59502	59502	59490
PNF3	47972	47972	47972	47972	47972	47972	47970
PS1	75940	75940	75940	75940	75940	75940	75940
PS2	60911	60911	60911	60911	60911	60911	60911
PS3	59029	59029	59029	59029	59029	59029	59029
PS4	68219	68219	68219	68219	68219	68219	68219
PS5	51687	51687	51687	51687	51687	51687	51687
PS6	75214	75214	75214	75214	75214	75214	75214
PS7	129397	129397	129397	129397	129397	129397	129397
PS8	95832	95832	95832	95832	95832	95832	95832
PS9	106051	106051	106051	106051	106051	106051	103631
PS10	66220	66220	66220	66220	66220	66220	66220
PSF1	100880	100880	100880	100880	100880	100880	100880
PSF2	49830	49830	49830	49830	49830	49830	49830
PSF3	73267	73267	73267	73267	73267	73267	73267
PSF4	56159	56159	56159	56159	56159	56159	56159
PSF5	103500	103500	103500	103500	103500	103500	100496
PSF6	107604	107604	107604	107604	107604	107604	107065
PSF7	106928	106928	106928	106928	106928	106928	106890
S1	66325	66325	66325	66325	66325	66325	66325
S2	97338	97338	97338	97338	97338	97338	97338
S3	81188	81188	81188	81188	81188	81188	81188
S4	71229	71229	71229	71229	71229	71229	71229
S5	70159	70159	70159	70159	70159	70159	70159
S6	49728	49728	49728	49728	49728	49728	49728
S7	73683	73683	73683	73683	73683	73683	73683
S8	87528	87528	87528	87528	87528	87528	87528
S9	104364	104364	104364	104364	104364	104364	103549
S10	63219	63219	63219	63219	63219	63219	63174
SF1	66516	66516	66516	66516	66516	66516	66516
SF2	62941	62941	62941	62941	62941	62941	62941
SF3	76774	76774	76774	76774	76774	76774	76774
SF4	85818	85818	85818	85818	85818	85818	85818
SF5	97198	97198	97198	97198	97198	97198	97195
SF6	77781	77781	77781	77781	77781	77781	77780
SF7	96507	96507	96507	96507	96507	96507	96506
