# Supplementary material for: Gut microbiota patterns associated with somatostatin in patients undergoing pancreaticoduodenectomy: a prospective study
Source: Cell Death Discov. 2020 Sep 28;6:94. doi: 10.1038/s41420-020-00329-4 (PMC7522245; doi:10.1038/s41420-020-00329-4)
Supplement: Supplementary file 4 — Supplementary material 1 [file 41420_2020_329_MOESM4_ESM.xls]

## Sheet: Sheet1
Sample ID	PE Reads	Raw Tags	Clean Tags	Effective Tags	AvgLen(bp)	GC(%)	Q20(%)	Q30(%)	Effective(%)
N1	103481	101386	98229	90922	418	56.4	97.54	95.42	87.86
N2	128028	124431	120977	98408	413	55.75	97.66	95.58	76.86
N3	155673	151048	145560	125599	428	51.73	97.62	95.58	80.68
N4	114633	112072	108397	98679	428	54.16	97.58	95.54	86.08
N5	85491	82881	79790	75938	423	54.97	97.42	95.12	88.83
NF1	111613	109107	105552	96548	429	53.48	97.65	95.66	86.5
NF2	80445	78406	75740	62869	424	54.66	97.6	95.57	78.15
NF3	58461	57281	55140	55077	430	51.8	97.59	95.57	94.21
PN1	69565	68273	66396	61520	418	56.49	97.68	95.65	88.44
PN2	135613	132721	128484	125495	429	52.77	97.75	95.82	92.54
PN3	138881	134947	129671	114690	428	52.44	97.6	95.49	82.58
PN4	56575	55164	53423	40279	419	52.03	97.61	95.54	71.2
PN5	95396	93002	89885	85356	423	53.93	97.57	95.39	89.48
PNF1	117074	114518	110710	101060	429	53.43	97.7	95.76	86.32
PNF2	87200	84996	82107	65520	424	54.37	97.59	95.54	75.14
PNF3	77600	75433	72669	69011	423	54.87	97.44	95.15	88.93
PS1	121713	118552	114518	107618	421	55.06	97.61	95.47	88.42
PS10	86006	84137	81560	72371	418	51.45	97.59	95.5	84.15
PS2	95654	92847	89443	84676	424	54.15	97.53	95.34	88.52
PS3	88152	85029	81677	77506	425	54	97.44	95.22	87.92
PS4	110920	105446	100747	96168	424	54.88	97.26	94.85	86.7
PS5	80107	77495	74543	70824	423	54.53	97.34	95.04	88.41
PS6	109255	106022	102175	96142	424	53.22	97.38	95.09	88
PS7	146584	143237	138340	134071	423	55.1	97.56	95.44	91.46
PS8	130599	127767	123730	104468	420	50.53	97.65	95.65	79.99
PS9	116755	114673	111015	108197	429	54.29	97.75	95.84	92.67
PSF1	148117	140931	134387	129498	423	54.8	97.1	94.56	87.43
PSF2	74630	71905	68942	65827	424	54.02	97.23	94.82	88.2
PSF3	112833	108977	104625	99321	424	53.8	97.32	94.96	88.02
PSF4	81759	79191	76080	71998	425	53.26	97.4	95.14	88.06
PSF5	124157	121869	118697	108560	414	54.17	97.65	95.57	87.44
PSF6	119431	117321	113580	110507	429	53.99	97.83	95.99	92.53
PSF7	127789	125568	122059	111361	422	53.28	97.73	95.76	87.14
S1	120685	116302	111462	105758	422	54.47	97.4	95.09	87.63
S10	86787	84676	81825	72312	417	52.55	97.57	95.5	83.32
S2	132776	128850	123782	120469	426	54.47	97.44	95.17	90.73
S3	115715	111941	107411	103646	426	54.54	97.39	95.09	89.57
S4	106417	101531	97118	94038	422	54.76	97.16	94.69	88.37
S5	105234	98567	93506	90370	425	54.1	97.17	94.77	85.88
S6	74661	71771	68695	65656	425	53.79	97.18	94.74	87.94
S7	107961	103460	98830	95682	422	53.89	97.28	94.88	88.63
S8	123894	120925	117105	100339	416	53.09	97.52	95.45	80.99
S9	113547	111526	107826	106625	429	53.73	97.74	95.85	93.9
SF1	117895	109619	103259	99249	424	54.91	96.93	94.29	84.18
SF2	94042	90244	86273	83679	424	54.64	97.15	94.67	88.98
SF3	118658	113893	108754	103875	424	54.13	97.18	94.72	87.54
SF4	113782	109696	105300	102225	424	53.55	97.33	95	89.84
SF5	115712	112611	108949	101864	414	55.3	97.52	95.32	88.03
SF6	99272	97142	94209	84024	416	52.78	97.53	95.43	84.64
SF7	112544	109954	106510	101160	418	54.3	97.53	95.39	89.88
